# Supplementary material for: Quantifying information accumulation encoded in the dynamics of biochemical signaling
Source: Nat Commun. 2021 Feb 24;12:1272. doi: 10.1038/s41467-021-21562-0 (PMC7904837; doi:10.1038/s41467-021-21562-0)
Supplement: Supplementary file 4 — Source Data [file 41467_2021_21562_MOESM4_ESM.zip]

Archive with 3 entries (3 files):
- NFkB_KO.mat
- NFkB_WT.mat
- ReadMe.txt
