# Supplementary material for: Quantifying information accumulation encoded in the dynamics of biochemical signaling
Source: Nat Commun. 2021 Feb 24;12:1272. doi: 10.1038/s41467-021-21562-0 (PMC7904837; doi:10.1038/s41467-021-21562-0)
Supplement: Supplementary file 4 — Source Data [file 41467_2021_21562_MOESM4_ESM.zip › ReadMe.txt]

(c) 2020 Signaling Systems Lab UCLA
All rights reserved. 

This is the dataset of NFkB signaling responses from single-cell microscopy 
experiments for the manuscript  "Quantifying information accumulation encoded 
in the dynamics of biochemical signaling", Ying Tang, Adewunmi Adelaja, Felix X.-F. Ye, 
Eric Deeds, Roy Wollman, Alexander Hoffmann (2020)

Contact: jamestang23@gmail.com

-----------------------------------------------------------------------------------------------
Description :

The package to generate the data of NFkB from single-cell microscopy 
experiments is on: https://github.com/Adewunmi91/MACKtrack.
Here we include the NFkB time series data after conducting the imaging analysis, 
such that the readers can directly use the data for theoretical analysis on mutual 
information, etc. 

-----------------------------------------------------------------------------------------------
Data format:

The data is in mat format that can be loaded by Matlab. It has two genotypes: WT and 
IkBa-mutant (KO). The WT data NFkB_WT.mat has 17 stimulus conditions, 
and the KO data NFkB_KO.mat has 4 conditions.

 
Each file contains the following variables: 

- X: a 1xN Cell data, with N the number of stimulus conditions. Each element is a matrix. 
Each matrix contains the single-cell signaling responses as a set of time series.
- ID_ordered: the numerical index for the stimulus conditions.
-txt: the features used. Here, it is the name of time series points.
-condition: a 1xN Cell structure. Each element is a string describing the stimulus condition.

-----------------------------------------------------------------------------------------------
Data usage:

To load the data, please download the developed package, 
put the file into the package folder and follow the instructions.

The code package dMI is available at GitHub (https://github.com/signalingsystemslab/dMI) 
and the guideline is on the website (https://sites.google.com/view/dmipackage).
